# Supplementary material for: Genome-Wide Identification and Transcriptional Expression of the METTL21C Gene Family in Chicken
Source: Genes (Basel). 2019 Aug 20;10(8):628. doi: 10.3390/genes10080628 (PMC6723737; doi:10.3390/genes10080628)
Supplement: Supplementary file 1 [file genes-10-00628-s001.zip]

Archive with 8 entries (7 files):
- Supplementary Files/FigureS1.tif
- Supplementary Files/TableS1.xlsx
- Supplementary Files/TableS2.xlsx
- Supplementary Files/TableS3.xlsx
- Supplementary Files/TableS4.xlsx
- Supplementary Files/TableS5.xlsx
- Supplementary Files/Thumbs.db
- Supplementary Files/
