# Supplementary material for: Genome-Wide Identification and Transcriptional Expression of the METTL21C Gene Family in Chicken
Source: Genes (Basel). 2019 Aug 20;10(8):628. doi: 10.3390/genes10080628 (PMC6723737; doi:10.3390/genes10080628)
Supplement: Supplementary file 1 [file genes-10-00628-s001.zip › Supplementary Files/TableS1.xlsx]

## Sheet: Sheet1
Table S1. A total of 6 samples of muscle of chicken used for expression profiling in this study
Sample name	Tissue	Time	Developmental process
Lfh20	muscle	2016.3.12	1
Qjm20	muscle	2016.3.12	1
Sy60	muscle	2016.3.22	1
Sy120	muscle	2016.6.12	1
Ly60	muscle	2016.3.22	1
Ly120	muscle	2016.6.12	1
