# Supplementary material for: Genome-Wide Identification and Transcriptional Expression of the METTL21C Gene Family in Chicken
Source: Genes (Basel). 2019 Aug 20;10(8):628. doi: 10.3390/genes10080628 (PMC6723737; doi:10.3390/genes10080628)
Supplement: Supplementary file 1 [file genes-10-00628-s001.zip › Supplementary Files/TableS2.xlsx]

## Sheet: Sheet1
Table S2. Primer information of qPCR
gene	sequence（5'→3'）	Login ID
β-actin	F: CTGTGCCCATCTATGAAGGCTA	NM_205518
	R: ATTTCTCTCTCGGCTGTGGTG
METTL21C3	F: GAAGAAGCAGCCTGTGAAGAGC	NC_006088.4
	R: TCAAAGTAGTGGGAAACTGTGGG
