# Supplementary material for: Genome-Wide Identification and Transcriptional Expression of the METTL21C Gene Family in Chicken
Source: Genes (Basel). 2019 Aug 20;10(8):628. doi: 10.3390/genes10080628 (PMC6723737; doi:10.3390/genes10080628)
Supplement: Supplementary file 1 [file genes-10-00628-s001.zip › Supplementary Files/TableS3.xlsx]

## Sheet: Sheet1
Table S3. The numbers of distribution of METTL21C genes in Croup Ⅰ,Ⅱ,Ⅲ,Ⅳ,Ⅴ and Ⅵ.
Croup	Gallus gallus	Mus musculus	Homo sapiens	Total
Croup Ⅰ	3	2	3	8
Croup Ⅱ	1	1	8	10
Croup Ⅲ	1	2	3	6
Croup Ⅳ	0	1	5	6
Croup Ⅴ	1	1	3	5
Croup Ⅵ	4	4	10	18
Total	10	11	32	53
