# Supplementary material for: Genome-Wide Identification and Transcriptional Expression of the METTL21C Gene Family in Chicken
Source: Genes (Basel). 2019 Aug 20;10(8):628. doi: 10.3390/genes10080628 (PMC6723737; doi:10.3390/genes10080628)
Supplement: Supplementary file 1 [file genes-10-00628-s001.zip › Supplementary Files/TableS4.xlsx]

## Sheet: Sheet1
Table S4. Expression data of METTL21C genes in flowers at different developmental stages in chicken (Gallus gallus )
Gene Name	Protein ID	Gene ID	Lfh20	Qjm20	Sy60	Sy120	Ly60	Ly120
GgMETTL21C1	ENSGALP00000002756.3	ENSGALG00000001790.6	1.12047	0.544011	0.759726	0.538685	0.481195	0.622568
GgMETTL21C2	ENSGALP00000003173.1	ENSGALG00000002044.5	2.50468	2.02425	1.42098	1.29824	1.58445	1.42584
GgMETTL21C3	ENSGALP00000027192.5	ENSGALG00000016864.7	0.473308	0.380102	5.4999	0.0861	16.2672	49.1089
GgMETTL21C4	ENSGALP00000027185.6	ENSGALG00000016859.7	0	0	0.0169642	0.0141512	0.312576	0.0132396
GgMETTL21C5	ENSGALP00000053406.2	ENSGALG00000033603.3	0	0	0	0	0	0
GgMETTL21C6	ENSGALP00000047914.1	ENSGALG00000035963.2	0	0	0	0	0	0
GgMETTL21C7	ENSGALP00000063245.1	ENSGALG00000008493.7	12.0883	9.58155	5.63988	6.91862	6.82918	5.19453
GgMETTL21C8	ENSGALP00000032767.3	ENSGALG00000008493.7	12.0883	9.58155	5.63988	6.91862	6.82918	5.19453
GgMETTL21C9	ENSGALP00000020014.7	ENSGALG00000012269.7	1.50046	2.00511	1.58128	1.00991	1.50802	1.18589
GgMETTL21C10	ENSGALP00000073336.1	ENSGALG00000051460.1	0	0	0	0	0	0
