# Supplementary material for: Genome-Wide Identification and Transcriptional Expression of the METTL21C Gene Family in Chicken
Source: Genes (Basel). 2019 Aug 20;10(8):628. doi: 10.3390/genes10080628 (PMC6723737; doi:10.3390/genes10080628)
Supplement: Supplementary file 1 [file genes-10-00628-s001.zip › Supplementary Files/TableS5.xlsx]

## Sheet: Sheet1
Table S5. Previous names of METTL21C gene
Gene Name	Protein ID	Previous name
GgMETTL21C1	ENSGALP00000002756.3	METTL23(Reiff, R.E. et al. 2014)
GgMETTL21C2	ENSGALP00000003173.1	EEF2KMT(Erna, D. et al. 2014)
GgMETTL21C3	ENSGALP00000027192.5	METTL21C(Jian, H. et al. 2014)
GgMETTL21C4	ENSGALP00000027185.6	METTL21EP(NCBI)
GgMETTL21C5	ENSGALP00000053406.2	METTL22(Cloutier, P. et al. 2014)
GgMETTL21C6	ENSGALP00000047914.1	METTL18(NCBI)
GgMETTL21C7	ENSGALP00000063245.1	METTL21A(Jakobsson, M.E. et al. 2013)
GgMETTL21C8	ENSGALP00000032767.3	METTL21A(NCBI)
GgMETTL21C9	ENSGALP00000020014.7	None
GgMETTL21C10	ENSGALP00000073336.1	None
